# Supplementary material for: Comparative Effect of Seed Coating and Biopriming of Bacillus aryabhattai Z-48 on Seedling Growth, Growth Promotion, and Suppression of Fusarium Wilt Disease of Tomato Plants
Source: Microorganisms. 2024 Apr 14;12(4):792. doi: 10.3390/microorganisms12040792 (PMC11052163; doi:10.3390/microorganisms12040792)
Supplement: Supplementary file 1 [file microorganisms-12-00792-s001.zip]

Archive with 1 entries (1 files):
- microorganisms-2943779-supplementary.pdf
